# Supplementary material for: Natural zeolite for heavy metal, ammonia removal, and physiological responses in European sea bass (Dicentrarchus labrax) juveniles tanks with different densities
Source: PLoS One. 2024 Apr 5;19(4):e0297844. doi: 10.1371/journal.pone.0297844 (PMC10997062; doi:10.1371/journal.pone.0297844)
Supplement: S1 Data — (XLSX) [file pone.0297844.s001.xlsx]

## Sheet: Diet composition
		Ingredients	(%)	Proximate Analysis	(%)
		Fish meal	36	Dry mater	91.66
		Wheat flour	11.7	Crude protein (N × 6.25)	37.81
		Wheat bran	11.2	Crude lipid	12.6
		Soybean meal	18	Crude fiber	2.4
		Yellow corn	14.8	Carbohydrate (NFE)	30.75
		Fish oil	4.1	Ash	8.1
		CMC	3	Gross energy k.cal/100g	465.66
		Vit.&Min.Mix	0.8
		Ascorbi acid	0.4

## Sheet: Growth performance 
Treatment	Density	Initial weight(g)	Final weight (g)	Weight gain (g)	ADG (g/fish/d)	SGR%	Survival%	KF
Control	50	10.01	32.05	22.04	0.244889	0.280774	78	1.1
Control	50	9.45	30.64	21.19	0.235444	0.283809	83	1.2
Control	50	9.65	31.4	21.75	0.241667	0.284668	81	1
Control	50	8.95	31.19	22.24	0.247111	0.301218	83	0.99
Control	100	9.11	31.42	22.31	0.247889	0.298715	81	0.92
Control	100	8.66	27.74	19.08	0.212	0.280883	77	0.91
Control	100	7.91	27.97	20.06	0.222889	0.304731	82	0.87
Control	100	8.88	25.64	16.76	0.186222	0.255836	79	0.89
Control	150	9.99	21.88	11.89	0.132111	0.189157	79	0.81
Control	150	10.11	21.68	11.57	0.128556	0.18406	62	0.79
Control	150	8.91	20.77	11.86	0.131778	0.204199	71	0.78
Control	150	8.67	20.17	11.5	0.127778	0.203715	67	0.76
Zeolite	50	11.3	36.23	24.93	0.277	0.281105	89	1.23
Zeolite	50	7.55	37.33	29.78	0.330889	0.385617	92	1.21
Zeolite	50	8.11	35.85	27.74	0.308222	0.358594	88	1.3
Zeolite	50	7.44	39.21	31.77	0.353	0.401013	90	1.33
Zeolite	100	10.13	35.22	25.09	0.278778	0.300656	85	1.3
Zeolite	100	9.53	36.51	26.98	0.299778	0.324066	88	1.2
Zeolite	100	7.33	35.48	28.15	0.312778	0.380489	86	1.33
Zeolite	100	9.11	34.7	25.59	0.284333	0.322673	82	1.33
Zeolite	150	11	31.09	20.09	0.223222	0.250682	80	0.98
Zeolite	150	9.03	30.49	21.46	0.238444	0.293594	81	1.1
Zeolite	150	8.23	28.59	20.36	0.226222	0.300452	83	1
Zeolite	150	9.18	30.34	21.16	0.235111	0.288429	86	0.99

## Sheet: Feed utilization
Treatment	Density	Feed intake (g)	FCR	PER
Control	50	46.5044	2.11	0.732623
Control	50	47.0418	2.22	0.696322
Control	50	52.4175	2.41	0.641425
Control	50	45.1472	2.03	0.761495
Control	100	55.775	2.5	0.618334
Control	100	46.5552	2.44	0.633539
Control	100	52.3566	2.61	0.592274
Control	100	43.4084	2.59	0.596847
Control	150	31.6274	2.66	0.581141
Control	150	34.8257	3.01	0.513566
Control	150	35.4614	2.99	0.517001
Control	150	35.765	3.11	0.497053
Zeolite	50	33.1569	1.33	1.16228
Zeolite	50	46.4568	1.56	0.990919
Zeolite	50	35.7846	1.29	1.19832
Zeolite	50	45.4311	1.43	1.081
Zeolite	100	41.6494	1.66	0.931225
Zeolite	100	48.2942	1.79	0.863594
Zeolite	100	43.914	1.56	0.990919
Zeolite	100	50.6682	1.98	0.780724
Zeolite	150	42.3899	2.11	0.732623
Zeolite	150	42.4908	1.98	0.780724
Zeolite	150	37.666	1.85	0.835586
Zeolite	150	44.2244	2.09	0.739633

## Sheet: Carcass composition 
Treatment	Density	Protein	Lipd	Ash
Control	50	49.11	25.01	13.88
Control	50	48.66	26.35	12.99
Control	50	50.09	25.03	12.88
Control	50	51.11	25.33	12.56
Control	100	45.77	26.57	15.66
Control	100	42.56	28.88	16.56
Control	100	46.88	25.13	14.99
Control	100	41.99	32.02	13.99
Control	150	40.43	30.9	19.07
Control	150	42.11	28.62	19.67
Control	150	38.87	33.54	17.99
Control	150	39.99	31.87	18.54
Zeolite	50	59	17.01	11.99
Zeolite	50	55.99	19.89	12.12
Zeolite	50	54.89	22.79	10.32
Zeolite	50	58.12	17.77	12.11
Zeolite	100	55.11	18.56	14.33
Zeolite	100	52.44	21.57	13.99
Zeolite	100	50.99	23.23	13.78
Zeolite	100	51.43	22.35	14.22
Zeolite	150	50.11	22	15.89
Zeolite	150	51.09	20.8	16.11
Zeolite	150	49.81	23.2	14.99
Zeolite	150	48.99	23.42	15.59

## Sheet: Hematological parameters 
Treatment	Density	RBCs (106mm-3)	Hb (g dL-1)	Hct (%)	WBCs (103mm-3)	Lymphocyte (%)	Monocyte (%)	Neutrophil (%)
Control	50	1.33	6.33	16.32	21.2	46.87	2.11	16.11
Control	50	1.24	6.41	16.25	21.33	46.65	2.11	16.11
Control	50	1.53	6.18	17.11	22.65	62.44	2.32	17.33
Control	50	1.42	6.53	17.31	21.78	62.61	2.33	17.54
Control	100	1.22	6.11	15.91	20.41	46.11	2.11	15.91
Control	100	1.23	6.12	16.12	20.43	45.91	2.1	15.99
Control	100	1.45	6.57	16.79	21.32	60.11	2.21	16.78
Control	100	1.31	6.72	16.87	21.44	61.22	2.21	16.98
Control	150	1.11	5.99	15.66	20.11	45.66	1.97	15.77
Control	150	1.02	5.81	15.32	20.92	45.99	1.88	15.33
Control	150	1.23	6.11	16.31	21.56	59.22	2	16.21
Control	150	1.22	6.32	16.15	22.11	57.11	2.11	16.22
Zeolite	50	1.81	8.91	24.61	29.88	71.33	2.51	21.33
Zeolite	50	1.86	9.11	24.12	30.11	70.33	2.56	21.21
Zeolite	50	2.51	9.71	33.21	36.23	72.56	2.81	22.45
Zeolite	50	2.46	9.67	32.89	35.99	73.44	2.69	22.78
Zeolite	100	2.22	9.12	32.11	35.22	72.33	2.56	22.44
Zeolite	100	2.11	9.23	33.1	35.22	72.35	2.75	22.56
Zeolite	100	1.63	8.22	23.41	26.21	66.44	2.34	20.22
Zeolite	100	1.72	8.51	23.45	26.21	67.12	2.43	20.31
Zeolite	150	1.4	7.44	21.11	26.11	64.22	2.22	19.22
Zeolite	150	1.5	7.51	19.71	26.19	63.98	2.21	19.22
Zeolite	150	1.82	8.33	29.22	32.11	68.33	2.49	20.99
Zeolite	150	1.91	8.11	31.31	33.34	69.22	2.44	21.33
